# Supplementary material for: A Microfluidic Flip-Chip Combining Hydrodynamic Trapping and Gravitational Sedimentation for Cell Pairing and Fusion
Source: Cells. 2021 Oct 22;10(11):2855. doi: 10.3390/cells10112855 (PMC8616069; doi:10.3390/cells10112855)
Supplement: Supplementary file 1 [file cells-10-02855-s001.zip]

Archive with 1 entries (1 files):
- cells-1390661-supplementary.pdf
